# Supplementary material for: Billions of basepairs of recently expanded, repetitive sequences are eliminated from the somatic genome during copepod development
Source: BMC Genomics. 2014 Mar 11;15:186. doi: 10.1186/1471-2164-15-186 (PMC4029161; doi:10.1186/1471-2164-15-186)
Supplement: Additional file 2 — Daphnia proteins that received BLASTx hits when unknown M. edax repeats were used as queries, as well as the number of hits in both genomes. We emphasize that this is not a comprehensive list of genes identified in our shotgun data. Rather, this is a list of genes that exist in multiple copies in the germline or somatic genome, as identified by our repeat-finding pipeline. [file 1471-2164-15-186-S2.XLSX]

## Sheet: Sheet1
Hits from Daphina	Gene Name	Hit # In Germline	Hit # In Soma
hxAUG25p1s10g91t1	negative elongation factor c/d	0	3
hxAUG25p1s3g293t1	tomosyn	0	3
hxAUG25p1s9g74t1	hypothetical protein	0	11
hxAUG25p2s1g315t1	alpha-1 catenin	0	6
hxAUG25p2s3g130t1	alanyl-trna synthetase	0	2
hxAUG25p2s3g49t1	tubulin alpha-3 chain	0	3
hxAUG25p2s3g96t1	hypothetical protein	0	6
hxAUG25s1232g22t1	hypothetical protein	579	86
hxAUG25s142g251t1	hypothetical protein	0	6
hxAUG25s142g262t1	zinc finger protein	94	1
hxAUG25s145g46t1	hypothetical protein	3	0
hxAUG25s16g54t1	hypothetical protein	12	9
hxAUG25s23g24t1	dna-directed rna polymerase iii subunit kda polypeptide	0	6
hxAUG25s29g199t1	growth factor receptor-bound protein	0	10
hxAUG25s29g84t1	golgi-specific brefeldin a-resistance guanine nucleotide exchange factor	3	0
hxAUG25s35g122t1	leucine-rich repeat serine/threonine-protein kinase	40	84
hxAUG25s38g40t1	Apis mellifera similar to poly A bindingprotein, cytoplasmic 1, transcript variant 1 (LOC412602)	0	6
hxAUG25s42g26t1	sp-like zinc finger transcription factor	79	1
hxAUG25s4352g44t1	enzymatic polyprotein	85	59
hxAUG25s9883g287t1	hypothetical protein	28	40
hxAUG25s9987g318t1	hypothetical protein	571	99
hxAUG26rep1s4g109t1	hypothetical protein	137	5
hxAUG26rep2s3g154t1	aquaporin aqpae.a	0	3
hxAUG26res10993g891t1	hypothetical protein	0	5
hxAUG26res11471g1113t1	hypothetical protein	3	0
hxAUG26res11621g1193t1	hypothetical protein	0	7
hxAUG26res12402g282t1	hypothetical protein	0	2
hxAUG26res1395g24t1	hypothetical protein	0	9
hxAUG26res13g113t1	mitochondrial phosphate carrier protein	3	0
hxAUG26res13g241t1	2-oxoglutarate and iron-dependent oxygenase domain-containing protein	1	4
hxAUG26res1672g144t1	hypothetical protein	3	0
hxAUG26res1783g50t1	hypothetical protein	0	7
hxAUG26res17g213t1	casein kinase ii subunit alpha	0	7
hxAUG26res19g34t1	tubulin beta-1 chain	0	3
hxAUG26res3039g198t1	hypothetical protein	3	0
hxAUG26res35g64t1	elongation factor tu ef-tu	0	4
hxAUG26res5048g185t1	eukaryotic peptide chain release factor gtp-binding subunit erf2 translation release factor 3 erf3 erf-3	0	3
hxAUG26res59g36t1	hypothetical protein	62	2
hxAUG26res60g15t1	ap-3 complex subunit delta-1	4	16
hxAUG26res9013g96t1	2-keto-3-deoxy-6-phospho-gluconate aldolase	0	4
hxAUG26res9713g363t1	hypothetical protein	0	3
hxAUG26up1s3g266t1	amino acid transporter	42	38
hxAUG26up1s5g188t1	proline oxidase	0	4
hxAUG26up1s5g43t1	ca2+-dependent activator protein for secretion 2 isoform a	0	3
hxAUG26up2s1g239t1	serine/threonine-protein phosphatase kda regulatory subunit a alpha isoform	2	10
hxAUG26up2s1g75t1	down syndrome cell adhesion molecule	0	5
hxAUG26up2s2g153t1	mitotic control protein dis3	0	3
hxAUG26up2s3g15t1	membrane-bound transcription factor site 1 protease precursor	10	24
hxAUG26us10321g511t1	glutamate dehydrogenase	0	9
hxAUG26us106g134t1	acid-sensitive two pore domain k+ channel dtask-7	0	4
hxAUG26us111g204t1	vacuolar proton translocating atpase kda subunit a	0	7
hxAUG26us1245g43t1	gag-pol polyprotein precursor	36	1
hxAUG26us130g161t1	speckle-type poz protein	97	1
hxAUG26us14180g771t1	hypothetical protein	65	14
hxAUG26us14807g957t1	dna mismatch repair protein msh3	0	3
hxAUG26us148g200t1	hypothetical protein	34	0
hxAUG26us14g299t1	cdsa	6	6
hxAUG26us173g103t1	arginyl-trna synthetase	0	4
hxAUG26us1878g125t1	enzymatic polyprotein	166	108
hxAUG26us20g69t1	aphid_ncbi_hmm386034	31	30
hxAUG26us3804g161t1	protein tumorous imaginal discs	3	0
hxAUG26us3844g182t1	mitochondrial acyl carrier protein 1	0	3
hxAUG26us4252g184t1	hypothetical protein	197	34
hxAUG26us4316g31t1	enzymatic polyprotein	531	310
hxAUG26us43g120t1	atp-dependent protease pim1/lon	2	14
hxAUG26us4402g79t1	enzymatic polyprotein	368	174
hxAUG26us4630g30t1	hypothetical protein	38	37
hxAUG26us46g26t1	trans-2-enoyl-coa reductase	0	3
hxAUG26us62g107t1	apical endosomal glycoprotein precursor	3	0
hxAUG26us667g104t1	enzymatic polyprotein	216	58
hxAUG26us66g109t1	cyclin-dependent kinase 5 activator	0	3
hxAUG26us7293g41t1	hypothetical protein	84	55
hxAUG26us76g80t1	calcium-binding mitochondrial carrier aralar1	4	0
hxAUG26us77g36t1	p190 myosin heavy chain	0	3
hxAUG26us78g39t1	ras gtp exchange factor	0	2
hxAUG26us8249g307t1	metalloendopeptidase oma1	0	5
hxAUG26us8305g319t1	hypothetical protein	27	3
hxAUG26us833g138t1	hypothetical protein	97	87
hxAUG26us8692g414t1	hypothetical protein	1499	380
hxAUG26us97g232t1	zinc finger protein	4	0
hxJGI_V11_119280	hypothetical protein	504	196
hxJGI_V11_120854	hypothetical protein	185	158
hxJGI_V11_120977	hypothetical protein	614	94
hxJGI_V11_124044	hypothetical protein	122	102
hxJGI_V11_187511	carbamoyl-phosphate synthase large chain	0	3
hxJGI_V11_220901	signal recognition particle kda protein	2	0
hxJGI_V11_228342	centromere/microtubule binding protein cbf5	0	2
hxJGI_V11_228725	hypothetical protein	0	3
hxJGI_V11_270284	hypothetical protein	77	82
hxJGI_V11_270286	reverse transcriptase/RNaseH	80	67
hxJGI_V11_270287	reverse transcriptase/RNaseH	942	270
hxJGI_V11_304370	hypothetical protein	14	37
hxJGI_V11_305054	nucleolar protein	0	4
hxJGI_V11_306188	myosin-2 heavy chain	4	0
hxNCBI_GNO_108144	mt:cyt-b	15	0
hxNCBI_GNO_1140044	medium-chain acyl-coa dehydrogenase	5	0
hxNCBI_GNO_114144	hypothetical protein	0	4
hxNCBI_GNO_114753	crab_asmbl_1182	3	0
hxNCBI_GNO_1155574	hypothetical protein	0	4
hxNCBI_GNO_116554	leucine-rich transmembrane protein	0	3
hxNCBI_GNO_121134	phospholipase c epsilon	0	3
hxNCBI_GNO_141174	polyprotein of retroviral origin	317	189
hxNCBI_GNO_1631604	hypothetical protein	263	59
hxNCBI_GNO_163364	mt:coi	38	27
hxNCBI_GNO_165224	hypothetical protein	28	48
hxNCBI_GNO_182394	retinoblastoma-like protein	4	13
hxNCBI_GNO_186944	ankyrin repeat-rich membrane-spanning protein	0	6
hxNCBI_GNO_198714	hypothetical protein	12	20
hxNCBI_GNO_2045594	mgc97780 protein	0	3
hxNCBI_GNO_213254	hypothetical protein	84	105
hxNCBI_GNO_217254	enzymatic polyprotein	683	113
hxNCBI_GNO_234084	ribosomal large subunit pseudouridine synthase c	0	4
hxNCBI_GNO_246143	leucine carboxyl methyltransferase	26	32
hxNCBI_GNO_270534	multidrug resistance protein 2 atp-binding cassette protein c	6	5
hxNCBI_GNO_322673	hypothetical protein	622	99
hxNCBI_GNO_368074	inter-alpha-trypsin inhibitor heavy chain h4 precursor iti heavy chain h4 inter-alpha-inhibitor heavy chain 4 inter-alpha-trypsin inhibitor family heavy chain-related protein ihrp plasma kallikrein sensitive glycoprotein p…	0	6
hxNCBI_GNO_381364	hypothetical protein	3	4
hxNCBI_GNO_409324	hypothetical protein	564	144
hxNCBI_GNO_417574	nadh dehydrogenase	17	11
hxNCBI_GNO_427434	hypothetical protein	15	7
hxNCBI_GNO_438244	cdc42 binding protein kinase alpha	6	0
hxNCBI_GNO_475574	hypothetical protein	88	33
hxNCBI_GNO_556384	dna replication licensing factor mcm2	0	5
hxNCBI_GNO_578093	40s ribosomal protein s14-a	0	3
hxNCBI_GNO_61124	hypothetical protein	31	0
hxNCBI_GNO_620044	camp/cgmp cyclic nucleotide phosphodiesterase	0	3
hxNCBI_GNO_7573	mt:coiii	5	5
hxNCBI_GNO_761594	hypothetical protein	29	11
hxNCBI_GNO_805574	hypothetical protein	897	157
hxNCBI_GNO_807574	hypothetical protein	140	45
hxNCBI_GNO_837594	hypothetical protein	0	5
hxNCBI_GNO_902064	myosin heavy chain isoform	2	2
hxNCBI_GNO_93264	hypothetical protein	1134	984
hxNCBI_GNO_95264	hypothetical protein	213	238
hxNCBI_GNO_969604	hypothetical protein	686	184
hxNCBI_GNO_97264	hypothetical protein	145	13
hxNCBI_GNO_99264	hypothetical protein	954	758
