# Supplementary material for: Billions of basepairs of recently expanded, repetitive sequences are eliminated from the somatic genome during copepod development
Source: BMC Genomics. 2014 Mar 11;15:186. doi: 10.1186/1471-2164-15-186 (PMC4029161; doi:10.1186/1471-2164-15-186)
Supplement: Additional file 4 — Primers used for qPCR analysis of repeat elements. Each primer pair targets a single repeat family within the indicated superfamily. [file 1471-2164-15-186-S4.XLSX]

## Sheet: Sheet1
Repeat Name	Superfamily	Forward Primer	Reverse Primer
R560	DNA/hAT	5’- TGAACCCTTTGGTTTCAAGG -3’	5’- CATTTGGAGGAACTCGGTGT -3’
R60	LINE/L1	5’- AAGGAGGATTTGGCATGGT -3’	5’- AGTGTCCATCAGCCATCTG -3’
R2631	LTR/Gypsy	5’- TGTGCGTTGTCGCTAACAAT -3’	5’- GCCTTCAACATCATGGACCT -3’
R356	Unknown	5’- CTGCAGACTCGGAGACATGA -3’	5’- GCAGATCCTCGTCTTGAAGC -3’
